# Supplementary material for: HOXA-AS2 may predict the prognosis of solid tumors among Chinese patients: A meta-analysis and bioinformatic analysis
Source: Front Oncol. 2022 Oct 31;12:1030825. doi: 10.3389/fonc.2022.1030825 (PMC9659612; doi:10.3389/fonc.2022.1030825)
Supplement: Supplementary Table 2 — Interactional Protein-coding Genes sceened by RNAinter database. [file Table_2.xls]

## Sheet: Sheet1
raid	actor1	cat1	sp1	actor2	cat2	sp2	score
RP00033376	HOXA-AS2	lncRNA	Homo sapiens	POLR2A	protein	Homo sapiens	0.7051
RP00249034	HOXA-AS2	lncRNA	Homo sapiens	CTCF	TF	Homo sapiens	0.5999
RP00581291	HOXA-AS2	lncRNA	Homo sapiens	FOXA1	TF	Homo sapiens	0.5947
RP01933861	HOXA-AS2	lncRNA	Homo sapiens	ESR1	TF	Homo sapiens	0.5676
RP00036528	HOXA-AS2	lncRNA	Homo sapiens	POU5F1	TF	Homo sapiens	0.5324
RP01055412	HOXA-AS2	lncRNA	Homo sapiens	EZH2	TF	Homo sapiens	0.5214
RP00145626	HOXA-AS2	lncRNA	Homo sapiens	MYC	TF	Homo sapiens	0.5132
RP01683555	HOXA-AS2	lncRNA	Homo sapiens	AR	TF	Homo sapiens	0.5104
RP01616402	HOXA-AS2	lncRNA	Homo sapiens	HNF4A	TF	Homo sapiens	0.5069
RP00095664	HOXA-AS2	lncRNA	Homo sapiens	SOX2	TF	Homo sapiens	0.505
RP00599523	HOXA-AS2	lncRNA	Homo sapiens	EP300	TF	Homo sapiens	0.4846
RP01800235	HOXA-AS2	lncRNA	Homo sapiens	GATA6	TF	Homo sapiens	0.4822
RP00226141	HOXA-AS2	lncRNA	Homo sapiens	HSF1	TF	Homo sapiens	0.4664
RP00855650	HOXA-AS2	lncRNA	Homo sapiens	TAL1	TF	Homo sapiens	0.4453
RP00169787	HOXA-AS2	lncRNA	Homo sapiens	RUNX1	TF	Homo sapiens	0.4445
RP01635865	HOXA-AS2	lncRNA	Homo sapiens	TP53	TF	Homo sapiens	0.4369
RP07519907	HOXA-AS2	lncRNA	Homo sapiens	CDKN1A	protein	Homo sapiens	0.4348
RP00408436	HOXA-AS2	lncRNA	Homo sapiens	SPI1	TF	Homo sapiens	0.4192
RP02319639	HOXA-AS2	lncRNA	Homo sapiens	GATA4	TF	Homo sapiens	0.4152
RP01742381	HOXA-AS2	lncRNA	Homo sapiens	RELA	TF	Homo sapiens	0.4138
RP07519909	HOXA-AS2	lncRNA	Homo sapiens	KDM1A	TF	Homo sapiens	0.4131
RP00070424	HOXA-AS2	lncRNA	Homo sapiens	SMAD2	TF	Homo sapiens	0.4117
RP01786663	HOXA-AS2	lncRNA	Homo sapiens	CDX2	TF	Homo sapiens	0.4116
RP00005206	HOXA-AS2	lncRNA	Homo sapiens	NANOG	TF	Homo sapiens	0.4107
RP00672334	HOXA-AS2	lncRNA	Homo sapiens	FOXA2	TF	Homo sapiens	0.4083
RP02020522	HOXA-AS2	lncRNA	Homo sapiens	GATA1	TF	Homo sapiens	0.4056
RP00129691	HOXA-AS2	lncRNA	Homo sapiens	TCF4	TF	Homo sapiens	0.4034
RP00800168	HOXA-AS2	lncRNA	Homo sapiens	NFE2	TF	Homo sapiens	0.3977
RP02061194	HOXA-AS2	lncRNA	Homo sapiens	PGR	TF	Homo sapiens	0.3938
RP00588126	HOXA-AS2	lncRNA	Homo sapiens	RAD21	TF	Homo sapiens	0.3886
RP02381426	HOXA-AS2	lncRNA	Homo sapiens	KLF5	TF	Homo sapiens	0.3877
RP01514429	HOXA-AS2	lncRNA	Homo sapiens	TEAD4	TF	Homo sapiens	0.3834
RP00213106	HOXA-AS2	lncRNA	Homo sapiens	UBTF	TF	Homo sapiens	0.3818
RP01831812	HOXA-AS2	lncRNA	Homo sapiens	SMARCA4	TF	Homo sapiens	0.3794
RP07519908	HOXA-AS2	lncRNA	Homo sapiens	KLF2	protein	Homo sapiens	0.3749
RP02028763	HOXA-AS2	lncRNA	Homo sapiens	NKX2-1	TF	Homo sapiens	0.3735
RP02933768	HOXA-AS2	lncRNA	Homo sapiens	CHD8	TF	Homo sapiens	0.3712
RP01474483	HOXA-AS2	lncRNA	Homo sapiens	KDM5B	TF	Homo sapiens	0.3682
RP33852242	HOXA-AS2	lncRNA	Homo sapiens	SRSF1	RBP	Homo sapiens	0.3662
RP02670731	HOXA-AS2	lncRNA	Homo sapiens	MYOD1	TF	Homo sapiens	0.3654
RP35127853	HOXA-AS2	lncRNA	Homo sapiens	HNRNPM	protein	Homo sapiens	0.3632
RP08150732	HOXA-AS2	lncRNA	Homo sapiens	CSTF2T	RBP	Homo sapiens	0.3606
RP00000307	HOXA-AS2	lncRNA	Homo sapiens	LEF1	TF	Homo sapiens	0.3575
RP00115472	HOXA-AS2	lncRNA	Homo sapiens	STAT3	TF	Homo sapiens	0.3575
RP00119314	HOXA-AS2	lncRNA	Homo sapiens	TBXT	TF	Homo sapiens	0.3575
RP01848891	HOXA-AS2	lncRNA	Homo sapiens	EOMES	TF	Homo sapiens	0.3565
RP08193736	HOXA-AS2	lncRNA	Homo sapiens	DGCR8	RBP	Homo sapiens	0.3561
RP35127881	HOXA-AS2	lncRNA	Homo sapiens	SFPQ	protein	Homo sapiens	0.3558
RP35127864	HOXA-AS2	lncRNA	Homo sapiens	MOV10	protein	Homo sapiens	0.3553
RP08133578	HOXA-AS2	lncRNA	Homo sapiens	CSTF2	RBP	Homo sapiens	0.3545
RP00055909	HOXA-AS2	lncRNA	Homo sapiens	SMAD1	TF	Homo sapiens	0.351
RP01939552	HOXA-AS2	lncRNA	Homo sapiens	TP63	TF	Homo sapiens	0.3504
RP00070425	HOXA-AS2	lncRNA	Homo sapiens	SMAD3	TF	Homo sapiens	0.3475
RP00073141	HOXA-AS2	lncRNA	Homo sapiens	SMAD4	TF	Homo sapiens	0.3475
RP00181625	HOXA-AS2	lncRNA	Homo sapiens	BRD4	TF	Homo sapiens	0.3465
RP01301823	HOXA-AS2	lncRNA	Homo sapiens	E2F4	TF	Homo sapiens	0.3455
RP01762960	HOXA-AS2	lncRNA	Homo sapiens	PPARG	TF	Homo sapiens	0.3442
RP02037224	HOXA-AS2	lncRNA	Homo sapiens	E2F7	TF	Homo sapiens	0.3436
RP09951105	HOXA-AS2	lncRNA	Homo sapiens	UPF1	RBP	Homo sapiens	0.3419
RP08404092	HOXA-AS2	lncRNA	Homo sapiens	HNRNPC	RBP	Homo sapiens	0.3417
RP00082786	HOXA-AS2	lncRNA	Homo sapiens	SNAI2	TF	Homo sapiens	0.3415
RP01396851	HOXA-AS2	lncRNA	Homo sapiens	PHF8	TF	Homo sapiens	0.3411
RP01960107	HOXA-AS2	lncRNA	Homo sapiens	RUNX1T1	TF	Homo sapiens	0.3403
RP02104190	HOXA-AS2	lncRNA	Homo sapiens	EED	TF	Homo sapiens	0.3397
RP33657493	HOXA-AS2	lncRNA	Homo sapiens	TAF15	RBP	Homo sapiens	0.339
RP02274236	HOXA-AS2	lncRNA	Homo sapiens	ARNT	TF	Homo sapiens	0.3382
RP00101442	HOXA-AS2	lncRNA	Homo sapiens	SP1	TF	Homo sapiens	0.3381
RP02724974	HOXA-AS2	lncRNA	Homo sapiens	FOXP1	TF	Homo sapiens	0.3366
RP01910968	HOXA-AS2	lncRNA	Homo sapiens	BCL6	TF	Homo sapiens	0.3349
RP00277704	HOXA-AS2	lncRNA	Homo sapiens	SUZ12	TF	Homo sapiens	0.3336
RP02050527	HOXA-AS2	lncRNA	Homo sapiens	AGO1	TF	Homo sapiens	0.3332
RP00278488	HOXA-AS2	lncRNA	Homo sapiens	YY1	TF	Homo sapiens	0.3324
RP02207272	HOXA-AS2	lncRNA	Homo sapiens	RING1	TF	Homo sapiens	0.3317
RP00654739	HOXA-AS2	lncRNA	Homo sapiens	GATA3	TF	Homo sapiens	0.3314
RP02069459	HOXA-AS2	lncRNA	Homo sapiens	MBD2	TF	Homo sapiens	0.3278
RP01825848	HOXA-AS2	lncRNA	Homo sapiens	CEBPA	TF	Homo sapiens	0.3236
RP02262269	HOXA-AS2	lncRNA	Homo sapiens	ASCL1	TF	Homo sapiens	0.3215
RP09856849	HOXA-AS2	lncRNA	Homo sapiens	U2AF2	RBP	Homo sapiens	0.3214
RP33768294	HOXA-AS2	lncRNA	Homo sapiens	HNRNPA1	RBP	Homo sapiens	0.3214
RP00366632	HOXA-AS2	lncRNA	Homo sapiens	JUND	TF	Homo sapiens	0.3172
RP00879251	HOXA-AS2	lncRNA	Homo sapiens	SMC3	TF	Homo sapiens	0.3172
RP02427377	HOXA-AS2	lncRNA	Homo sapiens	NIPBL	TF	Homo sapiens	0.3172
RP01712781	HOXA-AS2	lncRNA	Homo sapiens	ERG	TF	Homo sapiens	0.3145
RP02065431	HOXA-AS2	lncRNA	Homo sapiens	FOXM1	TF	Homo sapiens	0.3092
RP02903535	HOXA-AS2	lncRNA	Homo sapiens	HHV8GK18_gp81	protein	Homo sapiens	0.3035
RP00454210	HOXA-AS2	lncRNA	Homo sapiens	IRF4	TF	Homo sapiens	0.3025
RP02925672	HOXA-AS2	lncRNA	Homo sapiens	SPIB	TF	Homo sapiens	0.3025
RP01936410	HOXA-AS2	lncRNA	Homo sapiens	RB1	TF	Homo sapiens	0.2711
RP09956890	HOXA-AS2	lncRNA	Homo sapiens	TNFSF10	protein	Homo sapiens	0.2662
RP35127877	HOXA-AS2	lncRNA	Homo sapiens	RBMX	protein	Homo sapiens	0.2585
RP08795342	HOXA-AS2	lncRNA	Homo sapiens	TARDBP	RBP	Homo sapiens	0.2583
RP08918743	HOXA-AS2	lncRNA	Homo sapiens	YTHDF1	RBP	Homo sapiens	0.2583
RP33602670	HOXA-AS2	lncRNA	Homo sapiens	WTAP	RBP	Homo sapiens	0.2575
RP33864628	HOXA-AS2	lncRNA	Homo sapiens	SRSF7	RBP	Homo sapiens	0.2571
RP35127841	HOXA-AS2	lncRNA	Homo sapiens	DROSHA	protein	Homo sapiens	0.2568
RP35127845	HOXA-AS2	lncRNA	Homo sapiens	FAM120A	protein	Homo sapiens	0.2568
RP35127851	HOXA-AS2	lncRNA	Homo sapiens	HNRNPK	protein	Homo sapiens	0.2568
RP35127856	HOXA-AS2	lncRNA	Homo sapiens	IGF2BP1	protein	Homo sapiens	0.2568
RP35127862	HOXA-AS2	lncRNA	Homo sapiens	LSM11	protein	Homo sapiens	0.2568
RP35127867	HOXA-AS2	lncRNA	Homo sapiens	NOL12	protein	Homo sapiens	0.2568
RP35127874	HOXA-AS2	lncRNA	Homo sapiens	RBM22	protein	Homo sapiens	0.2568
RP08507485	HOXA-AS2	lncRNA	Homo sapiens	LIN28B	RBP	Homo sapiens	0.2568
RP33618179	HOXA-AS2	lncRNA	Homo sapiens	PCBP2	RBP	Homo sapiens	0.2568
RP33808974	HOXA-AS2	lncRNA	Homo sapiens	SRSF9	RBP	Homo sapiens	0.2568
RP35127837	HOXA-AS2	lncRNA	Homo sapiens	DDX59	protein	Homo sapiens	0.2568
RP35127880	HOXA-AS2	lncRNA	Homo sapiens	SF3B4	protein	Homo sapiens	0.2568
RP35127886	HOXA-AS2	lncRNA	Homo sapiens	XPO5	protein	Homo sapiens	0.2568
RP35127842	HOXA-AS2	lncRNA	Homo sapiens	EFTUD2	protein	Homo sapiens	0.2568
RP35127846	HOXA-AS2	lncRNA	Homo sapiens	FASTKD2	protein	Homo sapiens	0.2568
RP35127852	HOXA-AS2	lncRNA	Homo sapiens	HNRNPL	protein	Homo sapiens	0.2568
RP35127858	HOXA-AS2	lncRNA	Homo sapiens	IGF2BP3	protein	Homo sapiens	0.2568
RP35127863	HOXA-AS2	lncRNA	Homo sapiens	MATR3	protein	Homo sapiens	0.2568
RP35127870	HOXA-AS2	lncRNA	Homo sapiens	POLR2G	protein	Homo sapiens	0.2568
RP35127875	HOXA-AS2	lncRNA	Homo sapiens	RBM5	protein	Homo sapiens	0.2568
RP08613682	HOXA-AS2	lncRNA	Homo sapiens	PTBP1	RBP	Homo sapiens	0.2568
RP33777078	HOXA-AS2	lncRNA	Homo sapiens	U2AF1	RBP	Homo sapiens	0.2568
RP35127831	HOXA-AS2	lncRNA	Homo sapiens	BCCIP	protein	Homo sapiens	0.2568
RP35127838	HOXA-AS2	lncRNA	Homo sapiens	DDX6	protein	Homo sapiens	0.2568
RP35127882	HOXA-AS2	lncRNA	Homo sapiens	SLTM	protein	Homo sapiens	0.2568
RP35127887	HOXA-AS2	lncRNA	Homo sapiens	XRCC6	protein	Homo sapiens	0.2568
RP35127843	HOXA-AS2	lncRNA	Homo sapiens	EIF3D	protein	Homo sapiens	0.2568
RP35127848	HOXA-AS2	lncRNA	Homo sapiens	FKBP4	protein	Homo sapiens	0.2568
RP35127854	HOXA-AS2	lncRNA	Homo sapiens	HNRNPU	protein	Homo sapiens	0.2568
RP35127859	HOXA-AS2	lncRNA	Homo sapiens	ILF3	protein	Homo sapiens	0.2568
RP35127865	HOXA-AS2	lncRNA	Homo sapiens	NCBP2	protein	Homo sapiens	0.2568
RP35127871	HOXA-AS2	lncRNA	Homo sapiens	PPIG	protein	Homo sapiens	0.2568
RP35127878	HOXA-AS2	lncRNA	Homo sapiens	RO60	protein	Homo sapiens	0.2568
RP08647840	HOXA-AS2	lncRNA	Homo sapiens	RBM15	RBP	Homo sapiens	0.2568
RP33777455	HOXA-AS2	lncRNA	Homo sapiens	PRPF8	RBP	Homo sapiens	0.2568
RP35127832	HOXA-AS2	lncRNA	Homo sapiens	CDC40	protein	Homo sapiens	0.2568
RP35127839	HOXA-AS2	lncRNA	Homo sapiens	DHX30	protein	Homo sapiens	0.2568
RP35127884	HOXA-AS2	lncRNA	Homo sapiens	SUGP2	protein	Homo sapiens	0.2568
RP35127888	HOXA-AS2	lncRNA	Homo sapiens	XRN2	protein	Homo sapiens	0.2568
RP35127844	HOXA-AS2	lncRNA	Homo sapiens	EIF3H	protein	Homo sapiens	0.2568
RP35127850	HOXA-AS2	lncRNA	Homo sapiens	GRWD1	protein	Homo sapiens	0.2568
RP35127855	HOXA-AS2	lncRNA	Homo sapiens	HNRNPUL1	protein	Homo sapiens	0.2568
RP35127860	HOXA-AS2	lncRNA	Homo sapiens	LARP4	protein	Homo sapiens	0.2568
RP35127866	HOXA-AS2	lncRNA	Homo sapiens	NKRF	protein	Homo sapiens	0.2568
RP35127872	HOXA-AS2	lncRNA	Homo sapiens	QKI	protein	Homo sapiens	0.2568
RP08170308	HOXA-AS2	lncRNA	Homo sapiens	DDX3X	RBP	Homo sapiens	0.2568
RP33600189	HOXA-AS2	lncRNA	Homo sapiens	TIA1	RBP	Homo sapiens	0.2568
RP33793964	HOXA-AS2	lncRNA	Homo sapiens	BUD13	RBP	Homo sapiens	0.2568
RP35127836	HOXA-AS2	lncRNA	Homo sapiens	DDX55	protein	Homo sapiens	0.2568
RP35127840	HOXA-AS2	lncRNA	Homo sapiens	DKC1	protein	Homo sapiens	0.2568
RP35127879	HOXA-AS2	lncRNA	Homo sapiens	SF3A3	protein	Homo sapiens	0.2568
RP35127885	HOXA-AS2	lncRNA	Homo sapiens	UCHL5	protein	Homo sapiens	0.2568
RP35127890	HOXA-AS2	lncRNA	Homo sapiens	ZC3H11A	protein	Homo sapiens	0.2568
RP01991763	HOXA-AS2	lncRNA	Homo sapiens	KLF4	TF	Homo sapiens	0.2566
RP01671070	HOXA-AS2	lncRNA	Homo sapiens	STAG1	TF	Homo sapiens	0.2502
RP00045423	HOXA-AS2	lncRNA	Homo sapiens	ZFP42	TF	Homo sapiens	0.25
RP03089674	HOXA-AS2	lncRNA	Homo sapiens	HNF1B	TF	Homo sapiens	0.25
RP00051409	HOXA-AS2	lncRNA	Homo sapiens	SALL4	TF	Homo sapiens	0.25
RP00107287	HOXA-AS2	lncRNA	Homo sapiens	SRF	TF	Homo sapiens	0.25
RP00019750	HOXA-AS2	lncRNA	Homo sapiens	OTX2	TF	Homo sapiens	0.25
RP00155969	HOXA-AS2	lncRNA	Homo sapiens	HAND1	TF	Homo sapiens	0.25
RP02115567	HOXA-AS2	lncRNA	Homo sapiens	TAF3	TF	Homo sapiens	0.2499
RP01240283	HOXA-AS2	lncRNA	Homo sapiens	NR2F2	TF	Homo sapiens	0.2472
RP02089161	HOXA-AS2	lncRNA	Homo sapiens	TLE3	TF	Homo sapiens	0.2472
RP02660859	HOXA-AS2	lncRNA	Homo sapiens	TP73	TF	Homo sapiens	0.2469
RP02687325	HOXA-AS2	lncRNA	Homo sapiens	ATF2	TF	Homo sapiens	0.2469
RP02711451	HOXA-AS2	lncRNA	Homo sapiens	NR1I2	TF	Homo sapiens	0.2469
RP02719417	HOXA-AS2	lncRNA	Homo sapiens	E2F8	TF	Homo sapiens	0.2469
RP02736172	HOXA-AS2	lncRNA	Homo sapiens	JUNB	TF	Homo sapiens	0.2469
RP02746314	HOXA-AS2	lncRNA	Homo sapiens	OVOL2	TF	Homo sapiens	0.2469
RP02775069	HOXA-AS2	lncRNA	Homo sapiens	LCOR	TF	Homo sapiens	0.2469
RP02799589	HOXA-AS2	lncRNA	Homo sapiens	ZNF280D	TF	Homo sapiens	0.2469
RP02487420	HOXA-AS2	lncRNA	Homo sapiens	ZNF250	TF	Homo sapiens	0.2469
RP02510254	HOXA-AS2	lncRNA	Homo sapiens	BARHL1	TF	Homo sapiens	0.2469
RP02548842	HOXA-AS2	lncRNA	Homo sapiens	ETS2	TF	Homo sapiens	0.2469
RP02576391	HOXA-AS2	lncRNA	Homo sapiens	GLI3	TF	Homo sapiens	0.2469
RP02599332	HOXA-AS2	lncRNA	Homo sapiens	LIN9	TF	Homo sapiens	0.2469
RP02619890	HOXA-AS2	lncRNA	Homo sapiens	NFKB2	TF	Homo sapiens	0.2469
RP02637846	HOXA-AS2	lncRNA	Homo sapiens	RARG	TF	Homo sapiens	0.2469
RP01160456	HOXA-AS2	lncRNA	Homo sapiens	TCF3	TF	Homo sapiens	0.2469
RP02289162	HOXA-AS2	lncRNA	Homo sapiens	CASP8AP2	TF	Homo sapiens	0.2469
RP02323023	HOXA-AS2	lncRNA	Homo sapiens	GLI2	TF	Homo sapiens	0.2469
RP02347051	HOXA-AS2	lncRNA	Homo sapiens	HES4	TF	Homo sapiens	0.2469
RP02372266	HOXA-AS2	lncRNA	Homo sapiens	HOXB13	TF	Homo sapiens	0.2469
RP02401972	HOXA-AS2	lncRNA	Homo sapiens	MEIS2	TF	Homo sapiens	0.2469
RP02410711	HOXA-AS2	lncRNA	Homo sapiens	NEUROG3	TF	Homo sapiens	0.2469
RP02469593	HOXA-AS2	lncRNA	Homo sapiens	TFAP2A	TF	Homo sapiens	0.2469
RP00314600	HOXA-AS2	lncRNA	Homo sapiens	JUN	TF	Homo sapiens	0.2469
RP00907303	HOXA-AS2	lncRNA	Homo sapiens	MAFK	TF	Homo sapiens	0.2469
RP02664283	HOXA-AS2	lncRNA	Homo sapiens	VEZF1	TF	Homo sapiens	0.2469
RP02690618	HOXA-AS2	lncRNA	Homo sapiens	E2F3	TF	Homo sapiens	0.2469
RP02714680	HOXA-AS2	lncRNA	Homo sapiens	ARNTL	TF	Homo sapiens	0.2469
RP02720874	HOXA-AS2	lncRNA	Homo sapiens	ELF2	TF	Homo sapiens	0.2469
RP02736954	HOXA-AS2	lncRNA	Homo sapiens	MXD3	TF	Homo sapiens	0.2469
RP02751259	HOXA-AS2	lncRNA	Homo sapiens	TERF1	TF	Homo sapiens	0.2469
RP02777765	HOXA-AS2	lncRNA	Homo sapiens	GRHL1	TF	Homo sapiens	0.2469
RP02803224	HOXA-AS2	lncRNA	Homo sapiens	ZNF581	TF	Homo sapiens	0.2469
RP02492073	HOXA-AS2	lncRNA	Homo sapiens	ZNF407	TF	Homo sapiens	0.2469
RP02516855	HOXA-AS2	lncRNA	Homo sapiens	CLOCK	TF	Homo sapiens	0.2469
RP02556545	HOXA-AS2	lncRNA	Homo sapiens	MECOM	TF	Homo sapiens	0.2469
RP02583010	HOXA-AS2	lncRNA	Homo sapiens	HIVEP1	TF	Homo sapiens	0.2469
RP02602406	HOXA-AS2	lncRNA	Homo sapiens	LYL1	TF	Homo sapiens	0.2469
RP02622433	HOXA-AS2	lncRNA	Homo sapiens	NKX2-5	TF	Homo sapiens	0.2469
RP02648722	HOXA-AS2	lncRNA	Homo sapiens	SP2	TF	Homo sapiens	0.2469
RP02277250	HOXA-AS2	lncRNA	Homo sapiens	ASCL2	TF	Homo sapiens	0.2469
RP02295159	HOXA-AS2	lncRNA	Homo sapiens	CUX1	TF	Homo sapiens	0.2469
RP02333662	HOXA-AS2	lncRNA	Homo sapiens	GMEB2	TF	Homo sapiens	0.2469
RP02352878	HOXA-AS2	lncRNA	Homo sapiens	HINFP	TF	Homo sapiens	0.2469
RP02392170	HOXA-AS2	lncRNA	Homo sapiens	MED12	TF	Homo sapiens	0.2469
RP02403746	HOXA-AS2	lncRNA	Homo sapiens	MYB	TF	Homo sapiens	0.2469
RP02414121	HOXA-AS2	lncRNA	Homo sapiens	NFAT5	TF	Homo sapiens	0.2469
RP00509705	HOXA-AS2	lncRNA	Homo sapiens	RXRA	TF	Homo sapiens	0.2469
RP00934069	HOXA-AS2	lncRNA	Homo sapiens	ZNF143	TF	Homo sapiens	0.2469
RP02679065	HOXA-AS2	lncRNA	Homo sapiens	FOSB	TF	Homo sapiens	0.2469
RP02701154	HOXA-AS2	lncRNA	Homo sapiens	HOXA5	TF	Homo sapiens	0.2469
RP02715892	HOXA-AS2	lncRNA	Homo sapiens	ATF7	TF	Homo sapiens	0.2469
RP02728422	HOXA-AS2	lncRNA	Homo sapiens	GATAD1	TF	Homo sapiens	0.2469
RP02738742	HOXA-AS2	lncRNA	Homo sapiens	NFYC	TF	Homo sapiens	0.2469
RP02762251	HOXA-AS2	lncRNA	Homo sapiens	ZBTB10	TF	Homo sapiens	0.2469
RP02792939	HOXA-AS2	lncRNA	Homo sapiens	ZNF12	TF	Homo sapiens	0.2469
RP02805815	HOXA-AS2	lncRNA	Homo sapiens	ZNF83	TF	Homo sapiens	0.2469
RP02477821	HOXA-AS2	lncRNA	Homo sapiens	XBP1	TF	Homo sapiens	0.2469
RP02495684	HOXA-AS2	lncRNA	Homo sapiens	ZNF706	protein	Homo sapiens	0.2469
RP02526063	HOXA-AS2	lncRNA	Homo sapiens	DLX1	TF	Homo sapiens	0.2469
RP02566381	HOXA-AS2	lncRNA	Homo sapiens	FOXD2	TF	Homo sapiens	0.2469
RP02586711	HOXA-AS2	lncRNA	Homo sapiens	HOXA13	TF	Homo sapiens	0.2469
RP02609126	HOXA-AS2	lncRNA	Homo sapiens	MNT	TF	Homo sapiens	0.2469
RP02626441	HOXA-AS2	lncRNA	Homo sapiens	NKX2-2	TF	Homo sapiens	0.2469
RP02651950	HOXA-AS2	lncRNA	Homo sapiens	SREBF1	TF	Homo sapiens	0.2469
RP02281797	HOXA-AS2	lncRNA	Homo sapiens	ATOH1	TF	Homo sapiens	0.2469
RP02297190	HOXA-AS2	lncRNA	Homo sapiens	DBP	TF	Homo sapiens	0.2469
RP02338874	HOXA-AS2	lncRNA	Homo sapiens	HBP1	TF	Homo sapiens	0.2469
RP02359077	HOXA-AS2	lncRNA	Homo sapiens	HOXA10	TF	Homo sapiens	0.2469
RP02396860	HOXA-AS2	lncRNA	Homo sapiens	MED1	TF	Homo sapiens	0.2469
RP02405483	HOXA-AS2	lncRNA	Homo sapiens	MYBL2	TF	Homo sapiens	0.2469
RP02454130	HOXA-AS2	lncRNA	Homo sapiens	SMC1A	TF	Homo sapiens	0.2469
RP00529751	HOXA-AS2	lncRNA	Homo sapiens	EGR1	TF	Homo sapiens	0.2469
RP01002903	HOXA-AS2	lncRNA	Homo sapiens	NFYA	TF	Homo sapiens	0.2469
RP02656453	HOXA-AS2	lncRNA	Homo sapiens	TEAD2	TF	Homo sapiens	0.2469
RP02680555	HOXA-AS2	lncRNA	Homo sapiens	HIVEP3	TF	Homo sapiens	0.2469
RP02708552	HOXA-AS2	lncRNA	Homo sapiens	IRF1	TF	Homo sapiens	0.2469
RP02717450	HOXA-AS2	lncRNA	Homo sapiens	BARX1	TF	Homo sapiens	0.2469
RP02734663	HOXA-AS2	lncRNA	Homo sapiens	JAZF1	TF	Homo sapiens	0.2469
RP02741336	HOXA-AS2	lncRNA	Homo sapiens	NPAT	TF	Homo sapiens	0.2469
RP02767517	HOXA-AS2	lncRNA	Homo sapiens	ZNF3	TF	Homo sapiens	0.2469
RP02795203	HOXA-AS2	lncRNA	Homo sapiens	ZNF217	TF	Homo sapiens	0.2469
RP02809659	HOXA-AS2	lncRNA	Homo sapiens	ZNF84	TF	Homo sapiens	0.2469
RP02479952	HOXA-AS2	lncRNA	Homo sapiens	ZBED4	TF	Homo sapiens	0.2469
RP02506186	HOXA-AS2	lncRNA	Homo sapiens	ATF5	TF	Homo sapiens	0.2469
RP02543710	HOXA-AS2	lncRNA	Homo sapiens	ETV5	TF	Homo sapiens	0.2469
RP02570763	HOXA-AS2	lncRNA	Homo sapiens	FOXG1	TF	Homo sapiens	0.2469
RP02593001	HOXA-AS2	lncRNA	Homo sapiens	HOXC6	TF	Homo sapiens	0.2469
RP02615585	HOXA-AS2	lncRNA	Homo sapiens	MXD1	TF	Homo sapiens	0.2469
RP02631764	HOXA-AS2	lncRNA	Homo sapiens	PATZ1	TF	Homo sapiens	0.2469
RP01122023	HOXA-AS2	lncRNA	Homo sapiens	REST	TF	Homo sapiens	0.2469
RP02286530	HOXA-AS2	lncRNA	Homo sapiens	CAMTA2	TF	Homo sapiens	0.2469
RP02307236	HOXA-AS2	lncRNA	Homo sapiens	EHF	TF	Homo sapiens	0.2469
RP02342900	HOXA-AS2	lncRNA	Homo sapiens	HES1	TF	Homo sapiens	0.2469
RP02364024	HOXA-AS2	lncRNA	Homo sapiens	HOXA1	TF	Homo sapiens	0.2469
RP02400301	HOXA-AS2	lncRNA	Homo sapiens	MEF2C	TF	Homo sapiens	0.2469
RP02407426	HOXA-AS2	lncRNA	Homo sapiens	MZF1	TF	Homo sapiens	0.2469
RP02466536	HOXA-AS2	lncRNA	Homo sapiens	SREBF2	TF	Homo sapiens	0.2469
RP00621041	HOXA-AS2	lncRNA	Homo sapiens	ELF1	TF	Homo sapiens	0.2469
RP08576016	HOXA-AS2	lncRNA	Homo sapiens	NUDT21	RBP	Homo sapiens	0.2457
RP35127833	HOXA-AS2	lncRNA	Homo sapiens	CPSF6	protein	Homo sapiens	0.2457
RP35127834	HOXA-AS2	lncRNA	Homo sapiens	CPSF7	protein	Homo sapiens	0.2457
RP02002588	HOXA-AS2	lncRNA	Homo sapiens	CDK8	TF	Homo sapiens	0.245
RP02219797	HOXA-AS2	lncRNA	Homo sapiens	ETV1	TF	Homo sapiens	0.2421
RP02110129	HOXA-AS2	lncRNA	Homo sapiens	CENPA	protein	Homo sapiens	0.2412
RP08275156	HOXA-AS2	lncRNA	Homo sapiens	ELAVL1	RBP	Homo sapiens	0.2408
RP35127876	HOXA-AS2	lncRNA	Homo sapiens	RBM6	protein	Homo sapiens	0.2406
RP35127873	HOXA-AS2	lncRNA	Homo sapiens	RBM10	protein	Homo sapiens	0.2406
RP00537959	HOXA-AS2	lncRNA	Homo sapiens	NR3C1	TF	Homo sapiens	0.2383
RP03052655	HOXA-AS2	lncRNA	Homo sapiens	AUTS2	protein	Homo sapiens	0.2383
RP01839285	HOXA-AS2	lncRNA	Homo sapiens	SMARCC2	TF	Homo sapiens	0.2371
RP00316735	HOXA-AS2	lncRNA	Homo sapiens	SMARCC1	TF	Homo sapiens	0.2371
RP00320247	HOXA-AS2	lncRNA	Homo sapiens	SMARCB1	TF	Homo sapiens	0.2371
RP01609890	HOXA-AS2	lncRNA	Homo sapiens	LMNB1	TF	Homo sapiens	0.2371
RP02163831	HOXA-AS2	lncRNA	Homo sapiens	ERCC3	TF	Homo sapiens	0.2369
RP35127868	HOXA-AS2	lncRNA	Homo sapiens	NONO	protein	Homo sapiens	0.2364
RP01822082	HOXA-AS2	lncRNA	Homo sapiens	DDX5	TF	Homo sapiens	0.2352
RP08874069	HOXA-AS2	lncRNA	Homo sapiens	WDR33	RBP	Homo sapiens	0.2337
RP33637114	HOXA-AS2	lncRNA	Homo sapiens	HNRNPA2B1	RBP	Homo sapiens	0.2336
RP00263654	HOXA-AS2	lncRNA	Homo sapiens	TCF7L2	TF	Homo sapiens	0.2335
RP01868947	HOXA-AS2	lncRNA	Homo sapiens	SMAD5	TF	Homo sapiens	0.2334
RP33606590	HOXA-AS2	lncRNA	Homo sapiens	ZNF184	RBP	Homo sapiens	0.2331
RP33665029	HOXA-AS2	lncRNA	Homo sapiens	AIFM1	RBP	Homo sapiens	0.2331
RP33761255	HOXA-AS2	lncRNA	Homo sapiens	NUMA1	RBP	Homo sapiens	0.2331
RP02874445	HOXA-AS2	lncRNA	Homo sapiens	TEAD1	TF	Homo sapiens	0.2329
RP02265564	HOXA-AS2	lncRNA	Homo sapiens	NUP98	TF	Homo sapiens	0.2321
RP35127835	HOXA-AS2	lncRNA	Homo sapiens	DDIT3	protein	Homo sapiens	0.2308
RP35127869	HOXA-AS2	lncRNA	Homo sapiens	PLK3	protein	Homo sapiens	0.2308
RP02212873	HOXA-AS2	lncRNA	Homo sapiens	BMI1	TF	Homo sapiens	0.2304
RP02990484	HOXA-AS2	lncRNA	Homo sapiens	EZH1	TF	Homo sapiens	0.2302
RP01817325	HOXA-AS2	lncRNA	Homo sapiens	TFAP2C	TF	Homo sapiens	0.2298
RP00629016	HOXA-AS2	lncRNA	Homo sapiens	HDAC2	TF	Homo sapiens	0.229
RP01919780	HOXA-AS2	lncRNA	Homo sapiens	BCOR	TF	Homo sapiens	0.229
RP02251069	HOXA-AS2	lncRNA	Homo sapiens	SPDEF	TF	Homo sapiens	0.229
RP01943249	HOXA-AS2	lncRNA	Homo sapiens	TNF	protein	Homo sapiens	0.2279
RP02845041	HOXA-AS2	lncRNA	Homo sapiens	CDK6	TF	Homo sapiens	0.2277
RP01679023	HOXA-AS2	lncRNA	Homo sapiens	VDR	TF	Homo sapiens	0.2276
RP02226037	HOXA-AS2	lncRNA	Homo sapiens	BRD1	TF	Homo sapiens	0.2267
RP01905192	HOXA-AS2	lncRNA	Homo sapiens	FOXH1	TF	Homo sapiens	0.2265
RP35127883	HOXA-AS2	lncRNA	Homo sapiens	SPPL3	protein	Homo sapiens	0.2261
RP02942144	HOXA-AS2	lncRNA	Homo sapiens	ZNF750	TF	Homo sapiens	0.2261
RP00824449	HOXA-AS2	lncRNA	Homo sapiens	CEBPB	TF	Homo sapiens	0.2259
RP01925230	HOXA-AS2	lncRNA	Homo sapiens	EGR2	TF	Homo sapiens	0.2259
RP02970857	HOXA-AS2	lncRNA	Homo sapiens	CSNK2A1	TF	Homo sapiens	0.2249
RP02192601	HOXA-AS2	lncRNA	Homo sapiens	UBN1	protein	Homo sapiens	0.2247
RP02894102	HOXA-AS2	lncRNA	Homo sapiens	HIRA	TF	Homo sapiens	0.2247
RP09554608	HOXA-AS2	lncRNA	Homo sapiens	FUS	TF	Homo sapiens	0.2243
RP33595082	HOXA-AS2	lncRNA	Homo sapiens	NOP58	RBP	Homo sapiens	0.2241
RP00440944	HOXA-AS2	lncRNA	Homo sapiens	EBF1	TF	Homo sapiens	0.2231
RP02156072	HOXA-AS2	lncRNA	Homo sapiens	MBD3	TF	Homo sapiens	0.2231
RP02912992	HOXA-AS2	lncRNA	Homo sapiens	CBX5	TF	Homo sapiens	0.2219
RP01123648	HOXA-AS2	lncRNA	Homo sapiens	ETS1	TF	Homo sapiens	0.2219
RP03049451	HOXA-AS2	lncRNA	Homo sapiens	PROX1	TF	Homo sapiens	0.2164
RP01690669	HOXA-AS2	lncRNA	Homo sapiens	ZNF552	TF	Homo sapiens	0.2153
RP01697235	HOXA-AS2	lncRNA	Homo sapiens	ZNF598	protein	Homo sapiens	0.2153
RP35127847	HOXA-AS2	lncRNA	Homo sapiens	FBL	protein	Homo sapiens	0.2152
RP01938832	HOXA-AS2	lncRNA	Homo sapiens	RBL2	TF	Homo sapiens	0.2145
RP02860640	HOXA-AS2	lncRNA	Homo sapiens	CBX6	TF	Homo sapiens	0.2145
RP01434724	HOXA-AS2	lncRNA	Homo sapiens	CBX8	TF	Homo sapiens	0.2145
RP02861210	HOXA-AS2	lncRNA	Homo sapiens	CBX7	TF	Homo sapiens	0.2145
RP02948602	HOXA-AS2	lncRNA	Homo sapiens	ERCC6	protein	Homo sapiens	0.2145
RP01462131	HOXA-AS2	lncRNA	Homo sapiens	RNF2	TF	Homo sapiens	0.2145
RP02887808	HOXA-AS2	lncRNA	Homo sapiens	ARRB1	TF	Homo sapiens	0.2142
RP02174927	HOXA-AS2	lncRNA	Homo sapiens	NELFA	TF	Homo sapiens	0.2139
RP02869083	HOXA-AS2	lncRNA	Homo sapiens	CTNNB1	TF	Homo sapiens	0.2129
RP01702389	HOXA-AS2	lncRNA	Homo sapiens	KLF9	TF	Homo sapiens	0.2128
RP03017916	HOXA-AS2	lncRNA	Homo sapiens	HIF1A	TF	Homo sapiens	0.212
RP35127861	HOXA-AS2	lncRNA	Homo sapiens	LARP4B	protein	Homo sapiens	0.2118
RP00191820	HOXA-AS2	lncRNA	Homo sapiens	WIZ	TF	Homo sapiens	0.2115
RP00187987	HOXA-AS2	lncRNA	Homo sapiens	EHMT2	TF	Homo sapiens	0.2115
RP00189893	HOXA-AS2	lncRNA	Homo sapiens	ZNF644	TF	Homo sapiens	0.2115
RP02125454	HOXA-AS2	lncRNA	Homo sapiens	KLF1	TF	Homo sapiens	0.2112
RP33812625	HOXA-AS2	lncRNA	Homo sapiens	RBFOX2	RBP	Homo sapiens	0.2096
RP01964742	HOXA-AS2	lncRNA	Homo sapiens	GPS2	TF	Homo sapiens	0.2093
RP01973304	HOXA-AS2	lncRNA	Homo sapiens	TBL1X	protein	Homo sapiens	0.2093
RP01980500	HOXA-AS2	lncRNA	Homo sapiens	NCOR1	TF	Homo sapiens	0.2093
RP02864321	HOXA-AS2	lncRNA	Homo sapiens	TCF7	TF	Homo sapiens	0.2074
RP03040824	HOXA-AS2	lncRNA	Homo sapiens	ELK3	TF	Homo sapiens	0.2065
RP01644345	HOXA-AS2	lncRNA	Homo sapiens	IRF5	TF	Homo sapiens	0.2052
RP01647729	HOXA-AS2	lncRNA	Homo sapiens	STAT4	TF	Homo sapiens	0.2052
RP35127889	HOXA-AS2	lncRNA	Homo sapiens	YTHDC1	protein	Homo sapiens	0.2042
RP03061378	HOXA-AS2	lncRNA	Homo sapiens	DEK	TF	Homo sapiens	0.2033
RP01750348	HOXA-AS2	lncRNA	Homo sapiens	NFKB1	TF	Homo sapiens	0.2033
RP02199372	HOXA-AS2	lncRNA	Homo sapiens	ZFX	TF	Homo sapiens	0.2028
RP03005349	HOXA-AS2	lncRNA	Homo sapiens	KDM1B	protein	Homo sapiens	0.2016
RP02881875	HOXA-AS2	lncRNA	Homo sapiens	PCGF2	TF	Homo sapiens	0.2003

## Sheet: Sheet2
POLR2A
CTCF
FOXA1
ESR1
POU5F1
EZH2
MYC
AR
HNF4A
SOX2
EP300
GATA6
HSF1
TAL1
RUNX1
TP53
CDKN1A
SPI1
GATA4
RELA
KDM1A
SMAD2
CDX2
NANOG
FOXA2
GATA1
TCF4
NFE2
PGR
RAD21
KLF5
TEAD4
UBTF
SMARCA4
KLF2
NKX2-1
CHD8
KDM5B
SRSF1
MYOD1
HNRNPM
CSTF2T
LEF1
STAT3
TBXT
EOMES
DGCR8
SFPQ
MOV10
CSTF2
SMAD1
TP63
SMAD3
SMAD4
BRD4
E2F4
PPARG
E2F7
UPF1
HNRNPC
SNAI2
PHF8
RUNX1T1
EED
TAF15
ARNT
SP1
FOXP1
BCL6
SUZ12
AGO1
YY1
RING1
GATA3
MBD2
CEBPA
ASCL1
U2AF2
HNRNPA1
JUND
SMC3
NIPBL
ERG
FOXM1
HHV8GK18_gp81
IRF4
SPIB
RB1
TNFSF10
RBMX
TARDBP
YTHDF1
WTAP
SRSF7
DROSHA
FAM120A
HNRNPK
IGF2BP1
LSM11
NOL12
RBM22
LIN28B
PCBP2
SRSF9
DDX59
SF3B4
XPO5
EFTUD2
FASTKD2
HNRNPL
IGF2BP3
MATR3
POLR2G
RBM5
PTBP1
U2AF1
BCCIP
DDX6
SLTM
XRCC6
EIF3D
FKBP4
HNRNPU
ILF3
NCBP2
PPIG
RO60
RBM15
PRPF8
CDC40
DHX30
SUGP2
XRN2
EIF3H
GRWD1
HNRNPUL1
LARP4
NKRF
QKI
DDX3X
TIA1
BUD13
DDX55
DKC1
SF3A3
UCHL5
ZC3H11A
KLF4
STAG1
ZFP42
HNF1B
SALL4
SRF
OTX2
HAND1
TAF3
NR2F2
TLE3
TP73
ATF2
NR1I2
E2F8
JUNB
OVOL2
LCOR
ZNF280D
ZNF250
BARHL1
ETS2
GLI3
LIN9
NFKB2
RARG
TCF3
CASP8AP2
GLI2
HES4
HOXB13
MEIS2
NEUROG3
TFAP2A
JUN
MAFK
VEZF1
E2F3
ARNTL
ELF2
MXD3
TERF1
GRHL1
ZNF581
ZNF407
CLOCK
MECOM
HIVEP1
LYL1
NKX2-5
SP2
ASCL2
CUX1
GMEB2
HINFP
MED12
MYB
NFAT5
RXRA
ZNF143
FOSB
HOXA5
ATF7
GATAD1
NFYC
ZBTB10
ZNF12
ZNF83
XBP1
ZNF706
DLX1
FOXD2
HOXA13
MNT
NKX2-2
SREBF1
ATOH1
DBP
HBP1
HOXA10
MED1
MYBL2
SMC1A
EGR1
NFYA
TEAD2
HIVEP3
IRF1
BARX1
JAZF1
NPAT
ZNF3
ZNF217
ZNF84
ZBED4
ATF5
ETV5
FOXG1
HOXC6
MXD1
PATZ1
REST
CAMTA2
EHF
HES1
HOXA1
MEF2C
MZF1
SREBF2
ELF1
NUDT21
CPSF6
CPSF7
CDK8
ETV1
CENPA
ELAVL1
RBM6
RBM10
NR3C1
AUTS2
SMARCC2
SMARCC1
SMARCB1
LMNB1
ERCC3
NONO
DDX5
WDR33
HNRNPA2B1
TCF7L2
SMAD5
ZNF184
AIFM1
NUMA1
TEAD1
NUP98
DDIT3
PLK3
BMI1
EZH1
TFAP2C
HDAC2
BCOR
SPDEF
TNF
CDK6
VDR
BRD1
FOXH1
SPPL3
ZNF750
CEBPB
EGR2
CSNK2A1
UBN1
HIRA
FUS
NOP58
EBF1
MBD3
CBX5
ETS1
PROX1
ZNF552
ZNF598
FBL
RBL2
CBX6
CBX8
CBX7
ERCC6
RNF2
ARRB1
NELFA
CTNNB1
KLF9
HIF1A
LARP4B
WIZ
EHMT2
ZNF644
KLF1
RBFOX2
GPS2
TBL1X
NCOR1
TCF7
ELK3
IRF5
STAT4
YTHDC1
DEK
NFKB1
ZFX
KDM1B
PCGF2
